# Supplementary material for: Retinal Pigment Epithelium Remodeling in Mouse Models of Retinitis Pigmentosa
Source: Int J Mol Sci. 2021 May 20;22(10):5381. doi: 10.3390/ijms22105381 (PMC8161377; doi:10.3390/ijms22105381)
Supplement: Supplementary file 1 [file ijms-22-05381-s001.zip]

Archive with 1 entries (1 files):
- ijms-1217747-SI.pdf
